# Supplementary material for: First Clinical Experience of 68Ga-FAPI PET/CT in Tertiary Cancer Center: Identifying Pearls and Pitfalls
Source: Diagnostics (Basel). 2025 Jan 19;15(2):218. doi: 10.3390/diagnostics15020218 (PMC11764383; doi:10.3390/diagnostics15020218)
Supplement: Supplementary file 1 [file diagnostics-15-00218-s001.zip]

Archive with 1 entries (1 files):
- diagnostics-3414096-supplementary.xlsx
