# Supplementary material for: First Clinical Experience of 68Ga-FAPI PET/CT in Tertiary Cancer Center: Identifying Pearls and Pitfalls
Source: Diagnostics (Basel). 2025 Jan 19;15(2):218. doi: 10.3390/diagnostics15020218 (PMC11764383; doi:10.3390/diagnostics15020218)
Supplement: Supplementary file 1 [file diagnostics-15-00218-s001.zip › diagnostics-3414096-supplementary.xlsx]

## Sheet: Sheet1
Table S1: Elaboration on the focus of this study
Focus	Statistical Test	Null Hypothesis Explained	Significance Level to reject null hypothesis	Mode of Analysis
Examination of FAPI uptake metrics Distribution in the whole sample	Shapiro-Wilk	Sample data conform to normal distribution	p-value < 0.05	Histopathology-based
Examination of FAPI uptake metrics Distribution in therapy-naïve Patients	Shapiro-Wilk	Sample data conform to normal distribution	p-value < 0.05	Histopathology-based
Correlation between FAPI uptake metrics and various clincopatholoigc paramters	Spearman correlation coefficient	No association between the ranks of the two variables being tested	p-value < 0.05	Overall
Comparison of PET-dervied metrics in FAPI vs non-FAPI tracers	Mann-Whitney U	There is no difference in the central tendency between the two examined subgroups	p-value < 0.05	Histopathology-based
Impact of FAPI PET/CT on Clinical Management	Number of observations, Frequency	Not applicable		Overall
Diagnostic Pitfalls	Number of observations, Frequency	Not applicable		Overall
Table S2: Baseline demographics, clinical characteristics, and histopathologic profiles for included patients for each explored PET radiotracer
Entity		68Ga-FAPI	18F-FDG	68Ga-DOTATOC
Total Number of Patients		48	17	3
Total Number of offered PET/CT scans		77	17	4
Mean Age ± Standard Deviation		49 ± 15	44 ± 11	33 ± 8
Gender	Female	27 (56.2%)	7 (41%)	0
	Male	21 (43.8%)	10 (59%)	3 (100%)
Tumor Site (Number of patients, percentage)	Gastrointestinal	19 (39.6%)	8 (47.1%)	0
	Head and Neck	11 (22.9%)	0	3 (100%)
	Pancreas	9 (18.7%)	4 (23.5%)	0
	Hepatobiliary	6 (12.5%)	4 (23.5%)	0
	Lung	2 (4.2%)	1 (5.9%)	0
	Breast	1 (2.1%)	0	0
Histopathology of Primary Neoplasm (Number of patients, percentage)	Pancreatic Adenocarcinoma	9 (18.7%)	4 (23.5%)	0
	Gastric adenocarcinoma with signet ring	6 (12.5%)	4 (23.5%)	0
	Medullary thyroid cancer	6 (12.5%)	0	3 (100%)
	Cholangiocarcinoma	6 (12.5%)	4 (23.5%)	0
	Colonic Adenocarcinoma	5 (10.4%)	4 (23.5%)	0
	Appendiceal mucinous Neoplasm	4 (8.3%)	0	0
	Colonic Mucinous neoplasms	4 (8.3%)	0	0
	Papillary thyroid cancer	3 (6.2%)	0	0
	Parotid adenocarcinoma	2 (4.2%)	0	0
	Pulmonary mucinous neoplasm	1 (2.1%)	0	0
	Pulmonary colloid cystadenocarcinoma	1 (2.1%)	1 (5.9%)	0
	Invasive lobular carcinoma	1 (2.1%)	0	0
Cancer Staging (Number of patients, percentage)	Stage I	1 (2.1%)	0	0
	Stage II	10 (20.8%)	1 (5.9%)	1 (33.3%)
	Stage III	16 (33.3%)	7 (41%)	0
	Stage IV	21 (43.7%)	9 (53.1%)	2 (66.7%)
Table S3: Key Differences between our Study and selection of previous ones
Our Study
First Author	Study Title		Country	Sample Size	68Ga-FAPI Conjugate	Study Design	Included Cancer Subtypes	Comparators	Examination of uptake metrics	Comparison of uptake metrics between FAPI and non-FAPI tracers	Correlation between FAPI uptake metrics and clinicopathologic paramters	Analysis of Therapy-Naïve Patients	Analyzing impact of FAPI PET/CT on Clinical Management	Analyzing Diagnostic pitfalls in 68Ga-FAPI PET/CT
Al-Ibraheem	First Clinical Experience of 68Ga-FAPI PET/CT in Tertiary Cancer Center: Identifying Pearls and Pitfalls		Jordan	48	FAPI-04 (all)	Retrospective	Various	FDG PET/CT, 68Ga-DOTATOC	Employed	Employed	Employed	Employed	Employed	Employed
Previous Studies
First Author, Publication Year	Study Title		Country	Sample Size	68Ga-FAPI Conjugate	Study Design	Included Cancer Subtypes	Comparators	Examination of uptake metrics	Comparison of uptake metrics between FAPI and non-FAPI tracers	Correlation between FAPI uptake metrics and clinicopathologic paramters	Analysis of Therapy-Naïve Patients	Analyzing impact of FAPI PET/CT on Clinical Management	Analyzing Diagnostic pitfalls in 68Ga-FAPI PET/CT	Key Differences
Kratocchwil, 2019	68Ga-FAPI PET/CT: tracer uptake in 28 different kinds of cancer		Germany	80	FAPI-04 (all)	Retrospective	Various	Not included	Employed	Not employed	Not employed	Not employed	Not employed	Not employed	The research lacks analysis of comparators, correlation with clinicopathologic parameters, uptake metrics in therapy-naïve patients, clinical impact, and diagnostic pitfalls
Dendl, 2021	FAP imaging in rare cancer entities—first clinical experience in a broad spectrum of malignancies		Germany	55	FAPI-04: n = 22; FAPI-46: n = 20; FAPI-74: n = 13	Retrospective	Various rare neoplasms	Not included	Employed	Not employed	Not employed	Not employed	Not employed	Not employed	The research lacks analysis of comparators, correlation with clinicopathologic parameters, uptake metrics in therapy-naïve patients, clinical impact, and diagnostic pitfalls
Pabst, 2023	Superior Tumor Detection for (68)Ga-FAPI-46 Versus (18)F-FDG PET/CT and Conventional CT in Patients with Cholangiocarcinoma		Germany	10	FAPI-46 (all)	Prospective	Various hepatobiliary malignancies	FDG PET/CT	Employed	Employed	Not employed	Not employed	Employed	Not employed	The research lacks analysis of uptake metrics in therapy-naïve patients, correlation with clinicopathologic parameters, clinical impact, and diagnostic pitfalls
Lin, 2022	Diagnostic value of [(68)Ga]Ga-FAPI-04 in patients with colorectal cancer in comparison with [(18)F]F-FDG PET/CT		China	61	FAPI-04 (all)	Prospective	Colorectal Carcinoma	FDG PET/CT	Employed	Employed	Not employed	Employed	Employed	Not employed	The research lacks analysis of correlation with clinicopathologic parameters, clinical impact, and diagnostic pitfalls
Ding, 2023	Prognostic value of preoperative [68 Ga]Ga-FAPI-04 PET/CT in patients with resectable pancreatic ductal adenocarcinoma in correlation with immunohistological characteristics		China	37	FAPI-04 (all)	Retrospective	Pancreatic ducctal adenocarcinoma	Not included	Employed	Not employed	Employed	Not employed	Not employed	Not employed	The research lacks analysis of comparators, uptake metrics in therapy-naïve patients, clinical impact, and diagnostic pitfalls
Shi, 2021	Fibroblast imaging of hepatic carcinoma with 68Ga-FAPI-04 PET/CT: a pilot study in patients with suspected hepatic nodules		China	17	FAPI-04 (all)	Prospective	Suspceted hepatic tumors	Not included	Employed	Not employed	Employed	Employed	Not employed	Not employed	The research lacks analysis of comparators, clinical impact, and diagnostic pitfalls
Kömek, 2022	Comparison of [68 Ga] Ga-DOTA-FAPI-04 PET/CT and [18F] FDG PET/CT in colorectal cancer		Turkey	39	FAPI-04 (all)	Prospective	Colorectal Carcinoma	FDG PET/CT	Employed	Employed	Not employed	Not employed	Not employed	Not employed	The research lacks analysis of correlation with clinicopathologic parameters, uptake metrics in therapy-naïve patients, clinical impact, and diagnostic pitfalls
Liu, 2023	The added value of [68Ga] Ga-DOTA-FAPI-04 PET/CT in pancreatic cancer: a comparison to [18F] F-FDG		China	51	FAPI-04 (all)	Retrospective	Various pancreatic neoplasms	FDG PET/CT	Employed	Employed	Employed	Not employed	Not employed	Not employed	The research lacks analysis of uptake metrics in therapy-naïve patients, clinical impact, and diagnostic pitfalls
Lan, 2022	Prospective Comparison of 68Ga-FAPI versus 18F-FDG PET/CT for Tumor Staging in Biliary Tract Cancers		China	18	FAPI-04 (all)	Prospective	Various hepatobiliary malignancies	FDG PET/CT	Employed	Employed	Not employed	Not employed	Employed	Not employed	The research lacks analysis of correlation with clinicopathologic parameters, uptake metrics in therapy-naïve patients, and diagnostic pitfalls
Kessler, 2023	68Ga-Labeled Fibroblast Activation Protein Inhibitor (68Ga-FAPI) PET for Pancreatic Adenocarcinoma: Data from the 68Ga-FAPI PET Observational Trial		Germany	62	FAPI-46 (all)	Prospective	Pancreatic ducctal adenocarcinoma	FDG PET/CT	Employed	Employed	Employed	Not employed	Employed	Not employed	The research lacks analysis of uptake metrics in therapy-naïve patients, and diagnostic pitfalls
Jinghua, 2023	Clinical prospective study of Gallium 68 (68Ga)–labeled fibroblast-activation protein inhibitor PET/CT in the diagnosis of biliary tract carcinoma		China	47	FAPI-04 (all)	Prospective	Various hepatobiliary malignancies	FDG PET/CT	Employed	Employed	Employed	Not employed	Employed	Not employed	The research lacks analysis of uptake metrics in therapy-naïve patients, and diagnostic pitfalls
Koerber, 2023	Impact of 68Ga-FAPI PET/CT on Staging and Oncologic Management in a Cohort of 226 Patients with Various Cancers		Germany	226	FAPI-04: n = 63; FAPI-46: n = 101; FAPI-74: n = 41; FAPI-02: n= 21	Retrospective	Various	Various: CT, MRI, and FDG PET/CT	Not employed	Not employed	Not employed	Not employed	Employed	Not employed	The research lacks analysis of uptake metrics, correlation with clinicopathologic parameters, uptake metrics in therapy-naïve patients, and diagnostic pitfalls
Kosmala, 2023	Impact of 68 Ga-FAPI-04 PET/CT on Staging and Therapeutic Management in Patients With Digestive System Tumors		Germany	32	FAPI-04 (all)	Retrospective	Various	Not included	Not employed	Not employed	Not employed	Not employed	Employed	Not employed	The research lacks analysis of uptake metrics, correlation with clinicopathologic parameters, uptake metrics in therapy-naïve patients, and diagnostic pitfalls
Kessler, 2022	Pitfalls and Common Findings in <sup>68</sup>Ga-FAPI PET: A Pictorial Analysis		Germany	91	FAPI-04 (all)	Retrospective	Various	Not included	Not employed	Not employed	Not employed	Not employed	Not employed	Employed	The research lacks analysis of tumor uptake metrics, comparators, correlation with clinicopathologic parameters, uptake metrics in therapy-naïve patients, and clinical impact
